# Supplementary material for: Substantial differences occur between canopy and ambient climate: Quantification of interactions in a greenhouse-canopy system
Source: PLoS One. 2020 May 29;15(5):e0233210. doi: 10.1371/journal.pone.0233210 (PMC7259515; doi:10.1371/journal.pone.0233210)
Supplement: S1 Data — (BZ2) [file pone.0233210.s001.bz2]

Archive with 1 entries (1 files):
- pone.0233210.s001
