# Supplementary material for: Substantial differences occur between canopy and ambient climate: Quantification of interactions in a greenhouse-canopy system
Source: PLoS One. 2020 May 29;15(5):e0233210. doi: 10.1371/journal.pone.0233210 (PMC7259515; doi:10.1371/journal.pone.0233210)
Supplement: S1 Data — (BZ2) [file pone.0233210.s001.bz2 › pone.0233210.s001]

	Tamb	Tcan	Tl	qamb	qcan	Tpipe	LAI	HPS	Window	Screen	Rin	Rout	Tout	RHout	Wind_out	Wind_dir
2017-05-06 00:00:00	19.88	19.47	NaN	0.00823	0.00841	33.81	0.0	0.917	0.0	1.0	63.13	0.0	6.78	98.3	1.5	4.0
2017-05-06 01:00:00	20.34	19.7	NaN	0.00899	0.00928	28.8	0.0	1.0	0.0	1.0	66.7	0.0	6.64	99.2	1.92	4.0
2017-05-06 02:00:00	20.45	19.87	NaN	0.00921	0.00955	29.07	0.0	1.0	0.0	1.0	67.27	0.0	6.6	99.06	1.82	4.0
2017-05-06 03:00:00	20.6	20.1	NaN	0.00955	0.00993	29.39	0.0	1.0	0.0	1.0	61.6	0.0	6.71	99.14	1.42	4.0
2017-05-06 04:00:00	20.59	19.94	NaN	0.00967	0.00993	29.54	0.0	1.0	0.0	0.833	65.58	16.67	7.05	98.11	1.22	4.0
2017-05-06 05:00:00	21.27	20.64	NaN	0.01012	0.01032	29.43	0.0	1.0	0.4	0.0	50.99	130.17	7.52	95.69	0.72	4.0
2017-05-06 06:00:00	23.13	21.4	NaN	0.00983	0.00994	27.08	0.0	0.333	1.0	0.0	57.13	400.67	9.12	87.16	1.71	4.0
2017-05-06 07:00:00	23.21	21.68	NaN	0.009	0.0092	23.77	0.0	0.0	1.0	0.583	50.51	608.5	11.03	76.76	2.45	4.0
2017-05-06 08:00:00	23.3	21.61	NaN	0.00845	0.00863	22.36	0.0	0.0	1.0	1.0	30.84	795.75	12.82	69.44	3.0	4.0
2017-05-06 09:00:00	24.75	23.12	NaN	0.00842	0.00881	22.47	0.0	0.0	1.0	1.0	52.91	931.17	14.27	62.36	3.04	4.0
2017-05-06 10:00:00	25.47	24.14	NaN	0.00821	0.00884	22.77	0.0	0.0	1.0	1.0	65.96	1035.58	15.73	54.64	3.34	4.0
2017-05-06 11:00:00	26.52	25.35	NaN	0.00856	0.00931	23.03	0.0	0.0	1.0	1.0	48.36	1005.42	17.18	44.81	4.02	4.0
2017-05-06 12:00:00	27.23	25.77	NaN	0.00852	0.00946	23.43	0.0	0.0	1.0	1.0	58.92	1045.75	18.27	40.48	3.82	4.0
2017-05-06 13:00:00	26.5	24.92	NaN	0.00786	0.00856	23.53	0.0	0.0	1.0	1.0	59.75	1006.42	18.74	36.98	3.64	4.0
2017-05-06 14:00:00	25.89	24.5	NaN	0.00769	0.00822	23.47	0.0	0.0	1.0	1.0	47.72	841.42	19.29	34.41	3.64	4.0
2017-05-06 15:00:00	25.0	23.94	NaN	0.00749	0.00797	23.33	0.0	0.0	1.0	1.0	41.76	686.67	18.91	35.85	3.35	4.0
2017-05-06 16:00:00	23.15	22.31	NaN	0.00684	0.00708	22.82	0.0	0.0	1.0	0.25	58.81	405.08	18.46	37.35	3.68	3.7
2017-05-06 17:00:00	22.27	21.66	NaN	0.00691	0.00711	22.33	0.0	0.25	1.0	0.0	61.17	219.67	18.08	38.55	3.68	2.0
2017-05-06 18:00:00	22.4	21.67	NaN	0.00764	0.00797	22.03	0.0	1.0	1.0	0.0	82.88	56.92	16.96	45.32	2.77	2.0
2017-05-06 19:00:00	20.03	19.6	NaN	0.00845	0.0085	21.4	0.0	0.083	0.6	0.0	3.3	3.08	15.36	54.92	2.1	2.0
2017-05-06 20:00:00	18.41	18.28	NaN	0.00946	0.00947	20.41	0.0	0.0	0.0	0.0	1.14	0.0	13.96	63.0	0.89	1.4
2017-05-06 21:00:00	17.86	17.78	NaN	0.0095	0.00948	23.03	0.0	0.0	0.0	0.0	1.83	0.0	13.08	68.18	1.79	1.0
2017-05-06 22:00:00	17.84	17.67	NaN	0.00947	0.00942	26.3	0.0	0.0	0.0	0.0	2.06	0.0	12.27	72.64	2.0	1.0
2017-05-06 23:00:00	18.28	18.17	NaN	0.00951	0.0095	29.66	0.0	0.0	0.0	0.0	2.47	0.0	11.37	79.08	2.0	1.0
2017-05-09 00:00:00	20.36	19.88	NaN	0.00868	0.00869	33.93	0.0	0.917	0.0	1.0	60.05	0.0	4.78	79.94	0.0	1.0
2017-05-09 01:00:00	20.81	20.33	NaN	0.00934	0.00959	29.65	0.0	1.0	0.0	1.0	67.14	0.0	3.6	85.93	0.0	85.7
2017-05-09 02:00:00	20.74	20.29	NaN	0.00948	0.00972	29.4	0.0	1.0	0.0	1.0	66.92	0.0	2.52	90.89	0.0	96.2
2017-05-09 03:00:00	20.45	20.02	NaN	0.00939	0.00965	29.76	0.0	1.0	0.0	1.0	59.84	0.08	1.75	93.42	0.0	128.0
2017-05-09 04:00:00	20.4	19.87	NaN	0.00951	0.0097	30.29	0.0	1.0	0.0	1.0	67.89	52.0	2.49	92.19	0.0	1.0
2017-05-09 05:00:00	21.98	21.38	NaN	0.01025	0.01039	29.5	0.0	1.0	0.7	0.0	51.7	206.67	5.66	77.19	0.0	1.0
2017-05-09 06:00:00	24.07	22.07	NaN	0.00958	0.0098	25.96	0.0	0.167	1.0	0.0	72.22	423.92	8.12	66.2	0.32	1.0
2017-05-09 07:00:00	23.94	22.57	NaN	0.00882	0.00918	23.53	0.0	0.0	1.0	0.583	55.97	636.67	9.66	53.43	1.38	1.0
2017-05-09 08:00:00	23.31	21.75	NaN	0.0083	0.00852	22.32	0.0	0.0	1.0	1.0	38.38	828.92	10.9	42.89	2.3	1.0
2017-05-09 09:00:00	22.47	21.1	NaN	0.00815	0.00857	21.55	0.0	0.0	1.0	1.0	47.74	895.75	11.56	38.84	2.77	75.1
2017-05-09 10:00:00	22.67	21.67	NaN	0.00888	0.00935	21.45	0.0	0.0	1.0	0.667	49.78	562.0	11.77	36.33	3.0	128.0
2017-05-09 11:00:00	22.9	21.85	NaN	0.00864	0.00916	21.43	0.0	0.0	1.0	0.0	44.52	484.67	12.07	32.07	2.94	128.0
2017-05-09 12:00:00	NaN	NaN	NaN	NaN	NaN	21.39	0.0	0.0	1.0	0.0	38.17	509.0	12.58	31.11	2.68	128.0
2017-05-09 13:00:00	NaN	NaN	NaN	NaN	NaN	21.5	0.0	0.0	1.0	0.75	55.82	735.67	13.67	26.57	2.67	128.0
2017-05-09 14:00:00	NaN	NaN	NaN	NaN	NaN	21.23	0.0	0.0	1.0	1.0	48.33	889.33	13.73	27.69	3.19	128.0
2017-05-09 15:00:00	22.15	21.17	NaN	0.00835	0.00892	21.12	0.0	0.0	1.0	0.917	68.13	611.0	13.18	33.76	3.42	128.0
2017-05-09 16:00:00	21.8	21.13	NaN	0.00873	0.009	22.74	0.0	0.0	1.0	0.0	63.18	315.42	12.46	38.03	3.48	128.0
2017-05-09 17:00:00	21.48	20.87	NaN	0.00869	0.00885	22.15	0.0	0.167	0.8	0.0	49.88	232.42	11.81	42.77	3.6	128.0
2017-05-09 18:00:00	21.04	20.53	NaN	0.0089	0.00898	21.55	0.0	1.0	0.7	0.0	75.17	48.08	10.31	49.44	2.6	128.0
2017-05-09 19:00:00	18.53	18.13	NaN	0.00884	0.00882	20.45	0.0	0.083	0.0	0.333	6.15	3.42	8.85	59.38	2.27	117.4
2017-05-09 20:00:00	16.8	16.28	NaN	0.0081	0.00805	20.71	0.0	0.0	0.0	1.0	1.46	0.0	7.65	66.17	0.56	1.0
2017-05-09 21:00:00	16.84	16.55	NaN	0.00773	0.00772	27.31	0.0	0.0	0.0	1.0	2.61	0.0	6.5	72.73	0.0	1.8
2017-05-09 22:00:00	16.86	16.64	NaN	0.0075	0.0075	28.41	0.0	0.0	0.0	1.0	2.23	0.0	5.46	77.09	0.0	4.0
2017-05-09 23:00:00	16.8	16.6	NaN	0.00742	0.00741	31.79	0.0	0.0	0.0	1.0	2.23	0.0	4.8	80.02	0.0	3.3
2017-05-12 00:00:00	20.06	19.82	NaN	0.01022	0.01023	28.62	0.001	0.833	0.8	0.0	53.72	0.0	15.08	77.27	2.0	8.0
2017-05-12 01:00:00	21.97	21.38	NaN	0.01109	0.01123	29.28	0.001	1.0	1.0	0.0	65.99	0.0	14.77	76.52	0.91	8.0
2017-05-12 02:00:00	22.32	21.74	NaN	0.01107	0.01125	29.18	0.001	1.0	1.0	0.0	65.46	0.0	14.98	75.78	2.0	8.0
2017-05-12 03:00:00	22.01	21.52	NaN	0.01081	0.01099	28.79	0.001	1.0	1.0	0.0	58.88	0.17	14.72	79.0	2.35	8.0
2017-05-12 04:00:00	21.92	21.4	NaN	0.01116	0.01125	28.98	0.001	1.0	1.0	0.0	66.13	14.42	14.3	85.47	2.6	8.0
2017-05-12 05:00:00	22.29	21.53	NaN	0.01116	0.01132	28.75	0.001	1.0	1.0	0.0	78.39	38.58	14.45	86.52	2.6	8.0
2017-05-12 06:00:00	22.33	21.63	NaN	0.01113	0.01125	28.32	0.001	1.0	1.0	0.0	58.25	57.75	14.58	87.14	2.6	8.0
2017-05-12 07:00:00	23.05	22.19	NaN	0.01114	0.01129	28.61	0.001	1.0	1.0	0.0	58.48	103.33	14.72	87.64	2.6	8.0
2017-05-12 08:00:00	23.98	23.03	NaN	0.01126	0.0115	28.07	0.001	1.0	1.0	0.0	46.39	205.33	15.31	86.56	2.18	8.0
2017-05-12 09:00:00	24.34	23.48	NaN	0.01037	0.01048	25.85	0.001	0.083	1.0	0.0	48.49	441.0	17.12	73.35	2.31	26.0
2017-05-12 10:00:00	24.41	23.58	NaN	0.01048	0.01064	24.37	0.001	0.0	1.0	0.25	45.54	491.67	18.13	63.75	3.16	32.0
2017-05-12 11:00:00	26.26	25.3	NaN	0.01162	0.01198	24.22	0.001	0.0	1.0	0.75	49.91	602.33	19.34	54.17	3.58	32.0
2017-05-12 12:00:00	28.21	26.95	NaN	0.0124	0.01307	24.46	0.001	0.0	1.0	1.0	38.55	817.33	19.88	48.34	3.78	32.0
2017-05-12 13:00:00	28.04	26.52	NaN	0.01175	0.01246	24.59	0.001	0.0	1.0	1.0	62.87	1003.83	20.58	41.1	3.51	32.0
2017-05-12 14:00:00	28.13	26.6	NaN	0.01132	0.01207	24.55	0.001	0.0	1.0	1.0	54.87	878.92	21.5	33.57	2.84	32.0
2017-05-12 15:00:00	26.7	25.55	NaN	0.01103	0.0117	24.31	0.001	0.0	1.0	1.0	43.43	617.17	21.61	33.07	2.82	32.0
2017-05-12 16:00:00	24.47	23.65	NaN	0.00983	0.01025	25.87	0.001	0.417	1.0	0.167	45.8	251.0	21.09	38.01	1.57	32.0
2017-05-12 17:00:00	24.34	23.47	NaN	0.01029	0.01061	26.01	0.001	1.0	1.0	0.0	80.43	75.17	20.44	43.72	0.72	26.0
2017-05-12 18:00:00	23.83	23.31	NaN	0.01036	0.01069	24.66	0.001	1.0	1.0	0.0	75.92	34.42	19.12	53.63	0.0	8.0
2017-05-12 19:00:00	21.47	21.03	NaN	0.00953	0.00966	23.27	0.001	0.167	1.0	0.0	11.58	0.75	17.9	59.0	2.03	32.0
2017-05-12 20:00:00	19.14	18.91	NaN	0.01003	0.01001	21.8	0.001	0.0	1.0	0.0	1.06	0.0	15.13	78.6	0.41	59.7
2017-05-12 21:00:00	18.26	18.16	NaN	0.01022	0.0102	20.73	0.001	0.0	0.5	0.0	1.44	0.0	14.12	88.16	0.13	6.0
2017-05-12 22:00:00	17.7	17.62	NaN	0.0101	0.01008	20.06	0.001	0.0	0.0	0.0	1.77	0.0	13.92	89.06	1.12	8.0
2017-05-12 23:00:00	17.95	17.89	NaN	0.01017	0.01014	26.58	0.001	0.0	0.0	0.0	2.42	0.0	14.18	84.88	1.09	8.0
2017-05-15 00:00:00	19.1	18.47	NaN	0.00918	0.00918	29.75	0.003	0.75	0.0	1.0	49.83	0.0	9.52	81.5	0.0	17.3
2017-05-15 01:00:00	21.15	20.66	NaN	0.01012	0.01033	29.61	0.003	1.0	0.2	1.0	69.18	0.0	8.64	85.72	0.0	6.3
2017-05-15 02:00:00	21.19	20.63	NaN	0.01021	0.01049	29.87	0.003	1.0	0.3	1.0	68.32	0.0	7.72	93.79	0.0	4.7
2017-05-15 03:00:00	21.12	20.55	NaN	0.01037	0.01062	29.65	0.003	1.0	0.5	1.0	63.18	1.5	8.72	84.83	0.0	7.0
2017-05-15 04:00:00	21.14	20.51	NaN	0.01063	0.01082	29.86	0.003	1.0	0.2	0.5	67.52	65.08	8.88	84.43	0.0	10.7
2017-05-15 05:00:00	22.73	22.06	NaN	0.01057	0.01083	28.95	0.003	0.917	1.0	0.0	69.95	249.83	10.73	72.92	0.04	8.0
2017-05-15 06:00:00	24.19	22.31	NaN	0.01011	0.01045	25.04	0.003	0.0	1.0	0.0	51.67	462.33	12.28	65.87	0.54	14.7
2017-05-15 07:00:00	24.18	22.44	NaN	0.01006	0.01026	23.31	0.003	0.0	1.0	0.833	41.44	647.75	13.93	58.92	1.08	28.0
2017-05-15 08:00:00	24.37	23.02	NaN	0.01038	0.01056	22.83	0.003	0.0	1.0	1.0	39.45	809.75	15.42	49.91	1.54	32.0
2017-05-15 09:00:00	25.84	24.34	NaN	0.01055	0.01075	23.05	0.003	0.0	1.0	1.0	64.53	983.5	16.69	36.12	2.75	32.0
2017-05-15 10:00:00	27.19	25.82	NaN	0.01046	0.01082	23.32	0.003	0.0	1.0	1.0	41.18	1047.0	17.99	26.51	2.5	32.0
2017-05-15 11:00:00	27.69	26.36	NaN	0.0106	0.01096	23.07	0.003	0.0	1.0	1.0	47.12	1047.92	19.17	20.49	2.5	32.0
2017-05-15 12:00:00	28.74	27.3	NaN	0.01125	0.01189	23.6	0.003	0.0	1.0	1.0	50.42	1024.92	19.64	20.33	2.5	32.0
2017-05-15 13:00:00	29.3	27.68	NaN	0.0111	0.01176	24.15	0.003	0.0	1.0	1.0	65.76	965.0	20.59	20.71	2.0	50.7
2017-05-15 14:00:00	28.38	26.79	NaN	0.01035	0.01111	24.31	0.003	0.0	1.0	1.0	46.67	812.25	21.26	19.02	1.92	25.3
2017-05-15 15:00:00	26.26	24.87	NaN	0.00983	0.01071	23.89	0.003	0.0	1.0	0.917	55.8	505.25	21.32	20.06	1.83	32.0
2017-05-15 16:00:00	24.04	22.97	NaN	0.00875	0.0093	26.34	0.003	0.5	1.0	0.0	42.56	172.42	20.87	23.41	1.61	32.0
2017-05-15 17:00:00	24.65	23.67	NaN	0.01066	0.01114	26.02	0.003	1.0	1.0	0.0	57.75	82.5	20.55	29.37	0.08	37.3
2017-05-15 18:00:00	24.51	23.84	NaN	0.01149	0.01186	24.62	0.003	1.0	1.0	0.0	79.29	39.92	19.24	43.3	0.0	64.0
2017-05-15 19:00:00	22.61	22.0	NaN	0.01054	0.01089	23.43	0.003	0.25	1.0	0.0	18.08	2.83	18.2	49.25	0.0	64.0
2017-05-15 20:00:00	20.54	20.13	NaN	0.01016	0.01018	22.17	0.003	0.0	1.0	0.0	1.51	0.0	17.86	55.81	0.0	10.3
2017-05-15 21:00:00	19.79	19.48	NaN	0.00995	0.00998	21.35	0.003	0.0	1.0	0.0	2.14	0.0	17.75	55.99	0.04	8.0
2017-05-15 22:00:00	19.38	19.14	NaN	0.00943	0.00963	20.68	0.003	0.0	1.0	0.0	2.46	0.0	18.05	50.68	0.47	8.0
2017-05-15 23:00:00	19.63	19.39	NaN	0.00951	0.00957	26.99	0.003	0.0	1.0	0.0	2.87	0.0	17.84	52.89	0.0	8.0
2017-05-19 00:00:00	19.65	19.21	NaN	0.01135	0.01135	28.56	0.024	0.667	1.0	0.0	42.29	0.0	15.91	93.38	2.8	4.0
2017-05-19 01:00:00	21.57	20.99	NaN	0.01217	0.01231	28.53	0.024	1.0	1.0	0.0	66.02	0.0	16.42	92.93	3.78	5.0
2017-05-19 02:00:00	22.01	21.49	NaN	0.01257	0.01277	28.44	0.024	1.0	1.0	0.0	64.57	0.0	16.38	92.52	3.25	8.0
2017-05-19 03:00:00	21.61	21.2	NaN	0.01204	0.01237	28.26	0.024	1.0	1.0	0.0	61.74	2.08	16.3	84.87	3.26	8.0
2017-05-19 04:00:00	21.66	21.1	NaN	0.01168	0.012	28.62	0.024	1.0	1.0	0.0	69.63	20.58	15.39	83.38	4.48	20.0
2017-05-19 05:00:00	21.75	21.11	NaN	0.01133	0.01178	28.79	0.024	1.0	1.0	0.0	80.03	45.58	13.78	80.89	4.33	32.0
2017-05-19 06:00:00	21.84	21.17	NaN	0.01126	0.01179	28.13	0.024	1.0	1.0	0.0	87.54	58.42	13.08	77.43	3.88	32.0
2017-05-19 07:00:00	NaN	NaN	NaN	NaN	NaN	28.23	0.024	1.0	1.0	0.0	54.96	126.5	13.01	74.92	3.85	32.0
2017-05-19 08:00:00	23.28	22.04	NaN	0.01027	0.01074	26.08	0.024	0.167	1.0	0.0	38.5	383.08	14.32	67.25	3.38	32.0
2017-05-19 09:00:00	21.77	20.89	NaN	0.00984	0.01037	25.8	0.024	0.0	1.0	0.0	52.98	243.5	14.15	66.62	3.21	32.0
2017-05-19 10:00:00	22.16	21.28	NaN	0.01033	0.0106	28.32	0.024	0.0	1.0	0.0	49.69	255.92	13.85	69.17	3.42	32.0
2017-05-19 11:00:00	22.1	21.13	NaN	0.00993	0.01041	26.7	0.024	0.25	0.8	0.0	53.77	265.75	14.0	66.99	3.32	32.0
2017-05-19 12:00:00	23.11	22.04	NaN	0.01028	0.01063	28.48	0.024	0.833	1.0	0.0	42.96	254.17	13.89	68.61	3.61	32.0
2017-05-19 13:00:00	21.54	20.69	NaN	0.01014	0.01052	27.68	0.024	0.0	1.0	0.0	88.29	234.0	13.67	69.32	3.82	32.0
2017-05-19 14:00:00	21.58	20.94	NaN	0.01133	0.01147	29.0	0.024	0.5	0.9	0.0	55.28	194.33	13.33	76.18	3.17	32.0
2017-05-19 15:00:00	23.05	22.01	NaN	0.01088	0.01114	27.13	0.024	0.333	1.0	0.0	45.85	317.08	14.04	68.39	2.53	32.0
2017-05-19 16:00:00	22.12	21.12	NaN	0.01046	0.01079	27.46	0.024	0.417	1.0	0.0	43.23	187.08	14.46	64.71	2.2	32.0
2017-05-19 17:00:00	22.87	21.88	NaN	0.01069	0.01126	26.64	0.024	1.0	1.0	0.0	27.63	122.75	14.3	62.39	2.2	32.0
2017-05-19 18:00:00	22.4	21.5	NaN	0.01075	0.0113	24.32	0.024	1.0	1.0	0.0	85.34	53.67	14.11	61.82	0.76	32.0
2017-05-19 19:00:00	20.9	20.2	NaN	0.01093	0.01121	22.76	0.024	0.333	1.0	0.0	23.33	5.17	13.69	64.52	0.23	32.0
2017-05-19 20:00:00	18.71	18.37	NaN	0.01089	0.01111	21.16	0.024	0.0	0.8	0.0	1.34	0.0	13.5	69.18	0.0	32.0
2017-05-19 21:00:00	17.86	17.6	NaN	0.01072	0.01086	20.19	0.024	0.0	0.0	0.0	1.81	0.0	13.02	73.41	0.38	32.0
2017-05-19 22:00:00	17.28	17.03	NaN	0.01041	0.0105	21.52	0.024	0.0	0.0	0.0	2.08	0.0	12.16	81.12	0.94	32.0
2017-05-19 23:00:00	17.57	17.29	NaN	0.01051	0.01059	27.03	0.024	0.0	0.0	0.083	2.55	0.0	11.78	84.22	1.98	32.0
2017-05-21 00:00:00	18.43	17.74	NaN	0.01015	0.01027	30.06	0.071	0.583	0.0	1.0	39.95	0.0	11.68	69.08	0.21	8.0
2017-05-21 01:00:00	20.76	20.18	NaN	0.01091	0.01131	29.6	0.071	1.0	0.2	1.0	67.18	0.0	11.37	70.73	0.69	8.0
2017-05-21 02:00:00	21.18	20.48	NaN	0.01115	0.01156	29.37	0.071	1.0	0.2	1.0	66.21	0.0	10.99	73.12	0.0	8.0
2017-05-21 03:00:00	21.23	20.37	NaN	0.01121	0.01166	29.46	0.071	1.0	0.5	1.0	64.08	4.92	10.02	78.66	0.0	7.7
2017-05-21 04:00:00	21.78	20.69	NaN	0.01164	0.01198	29.5	0.071	1.0	0.6	0.417	78.51	94.92	10.0	79.82	0.0	4.0
2017-05-21 05:00:00	23.21	21.93	NaN	0.0114	0.01179	29.46	0.071	0.833	1.0	0.0	40.95	253.67	11.74	71.33	0.16	6.7
2017-05-21 06:00:00	24.34	21.92	NaN	0.01083	0.01137	25.36	0.071	0.0	1.0	0.0	51.9	442.67	12.88	68.01	1.35	8.0
2017-05-21 07:00:00	24.66	22.51	NaN	0.01008	0.01109	23.33	0.071	0.0	1.0	0.083	32.73	552.0	15.14	54.14	0.42	18.0
2017-05-21 08:00:00	24.97	22.65	NaN	0.0109	0.01154	22.67	0.071	0.0	1.0	1.0	43.7	747.0	16.79	41.88	0.46	32.0
2017-05-21 09:00:00	26.43	24.05	NaN	0.01132	0.01213	22.82	0.071	0.0	1.0	1.0	46.73	883.17	17.77	37.91	1.57	28.0
2017-05-21 10:00:00	27.24	24.59	NaN	0.01134	0.01214	23.02	0.071	0.0	1.0	1.0	49.89	938.08	18.54	34.15	2.2	10.7
2017-05-21 11:00:00	26.55	24.21	NaN	0.01183	0.01239	23.05	0.071	0.0	1.0	1.0	65.58	838.92	19.33	29.22	2.14	11.3
2017-05-21 12:00:00	27.32	24.91	NaN	0.01151	0.01243	23.26	0.071	0.0	1.0	1.0	67.57	787.83	19.69	27.1	1.72	52.0
2017-05-21 13:00:00	26.56	24.44	NaN	0.01142	0.01233	23.27	0.071	0.0	1.0	1.0	38.85	649.58	19.87	27.23	0.86	32.0
2017-05-21 14:00:00	25.76	23.85	NaN	0.01138	0.01249	23.11	0.071	0.0	1.0	0.5	31.36	548.5	20.29	27.33	0.8	96.1
2017-05-21 15:00:00	25.22	23.29	NaN	0.01009	0.01135	22.75	0.071	0.0	1.0	0.0	40.41	516.92	20.79	24.58	0.46	2.2
2017-05-21 16:00:00	24.2	22.41	NaN	0.00903	0.01058	22.3	0.071	0.0	1.0	0.0	70.03	400.58	20.57	24.16	0.77	8.0
2017-05-21 17:00:00	23.07	21.55	NaN	0.00881	0.01009	21.84	0.071	0.0	1.0	0.0	56.49	281.08	20.53	23.8	1.09	8.0
2017-05-21 18:00:00	23.02	21.67	NaN	0.00999	0.01105	21.65	0.071	1.0	1.0	0.0	79.07	70.83	19.32	28.13	0.66	6.7
2017-05-21 19:00:00	21.43	20.38	NaN	0.01084	0.0115	21.31	0.071	0.417	1.0	0.0	26.8	7.5	16.73	44.55	0.0	3.5
2017-05-21 20:00:00	18.45	17.91	NaN	0.01078	0.01109	20.32	0.071	0.0	0.5	0.0	0.95	0.0	14.77	55.24	0.0	2.8
2017-05-21 21:00:00	17.4	17.03	NaN	0.01049	0.01063	19.7	0.071	0.0	0.0	0.0	1.68	0.0	14.39	53.14	0.0	2.5
2017-05-21 22:00:00	16.97	16.55	NaN	0.01016	0.01026	22.25	0.071	0.0	0.0	0.0	2.15	0.0	13.97	51.7	0.2	4.0
2017-05-21 23:00:00	17.19	16.74	NaN	0.0102	0.01029	27.6	0.071	0.0	0.0	0.333	2.74	0.0	12.42	62.59	0.0	3.0
2017-05-24 00:00:00	18.65	18.14	NaN	0.01076	0.01075	28.13	0.329	0.5	0.2	0.25	35.84	0.0	11.84	78.87	0.0	12.5
2017-05-24 01:00:00	21.4	20.58	NaN	0.01151	0.01187	28.32	0.329	1.0	1.0	1.0	69.18	0.0	10.94	85.03	0.0	4.2
2017-05-24 02:00:00	21.87	20.95	NaN	0.01173	0.01211	28.49	0.329	1.0	1.0	1.0	67.72	0.0	10.46	89.94	0.0	4.0
2017-05-24 03:00:00	21.91	21.02	NaN	0.01192	0.01233	28.26	0.329	1.0	1.0	1.0	65.27	3.75	10.73	91.87	0.0	4.0
2017-05-24 04:00:00	22.35	21.31	NaN	0.01216	0.01253	28.79	0.329	1.0	1.0	0.417	71.18	76.5	12.03	84.41	0.0	4.0
2017-05-24 05:00:00	23.64	22.46	NaN	0.01268	0.01313	28.01	0.329	1.0	1.0	0.0	32.21	115.42	13.77	76.88	0.0	16.0
2017-05-24 06:00:00	23.86	22.51	NaN	0.01211	0.01277	27.8	0.329	1.0	1.0	0.0	42.67	209.25	14.4	78.74	0.0	44.0
2017-05-24 07:00:00	24.23	22.77	NaN	0.01199	0.01261	26.43	0.329	0.167	1.0	0.0	45.39	333.67	15.65	78.12	0.0	64.0
2017-05-24 08:00:00	24.38	22.71	NaN	0.0119	0.01252	24.64	0.329	0.0	1.0	0.0	49.03	391.33	16.62	74.62	0.48	37.3
2017-05-24 09:00:00	24.83	23.09	NaN	0.01185	0.01254	23.94	0.329	0.0	1.0	0.0	50.64	439.0	17.69	70.77	1.38	42.7
2017-05-24 10:00:00	27.34	25.25	NaN	0.0132	0.01408	24.4	0.329	0.0	1.0	0.667	42.12	597.42	19.71	60.67	1.83	64.0
2017-05-24 11:00:00	26.37	24.63	NaN	0.01296	0.01405	24.07	0.329	0.0	1.0	1.0	50.7	486.08	20.78	49.79	3.03	74.7
2017-05-24 12:00:00	27.0	25.04	NaN	0.0131	0.01402	24.23	0.329	0.0	1.0	0.583	53.76	520.67	21.65	47.58	3.45	128.0
2017-05-24 13:00:00	28.8	26.65	NaN	0.01399	0.01524	24.72	0.329	0.0	1.0	1.0	59.52	619.17	22.29	42.2	4.2	128.0
2017-05-24 14:00:00	28.07	25.95	NaN	0.01303	0.01433	24.69	0.329	0.0	1.0	1.0	56.58	707.5	22.33	40.95	4.87	128.0
2017-05-24 15:00:00	26.85	24.91	NaN	0.01214	0.01367	24.39	0.329	0.0	1.0	1.0	53.03	685.67	21.95	41.51	5.37	128.0
2017-05-24 16:00:00	24.13	22.59	NaN	0.00957	0.01038	23.32	0.329	0.0	1.0	0.083	63.54	414.92	20.79	47.72	5.13	128.0
2017-05-24 17:00:00	23.45	22.06	NaN	0.0099	0.01065	22.95	0.329	0.5	1.0	0.0	36.25	195.08	19.32	56.78	5.22	128.0
2017-05-24 18:00:00	23.17	21.65	NaN	0.00973	0.01071	22.87	0.329	1.0	1.0	0.0	67.98	108.08	18.04	58.94	4.86	128.0
2017-05-24 19:00:00	21.46	20.56	NaN	0.01039	0.0108	22.16	0.329	0.5	1.0	0.0	32.67	14.33	16.77	66.72	3.77	128.0
2017-05-24 20:00:00	18.94	18.61	NaN	0.01076	0.01083	20.86	0.329	0.0	0.8	0.0	0.84	0.08	15.24	75.48	2.64	128.0
2017-05-24 21:00:00	18.02	17.68	NaN	0.01093	0.0109	20.05	0.329	0.0	0.0	0.0	1.86	0.0	14.03	82.89	0.29	128.0
2017-05-24 22:00:00	17.11	16.82	NaN	0.01041	0.01042	20.56	0.329	0.0	0.0	0.0	1.98	0.0	13.16	87.58	0.0	128.0
2017-05-24 23:00:00	17.26	16.97	NaN	0.01044	0.01043	26.49	0.329	0.0	0.0	0.0	2.56	0.0	12.35	92.1	0.0	128.0
2017-05-25 00:00:00	18.18	17.79	NaN	0.01073	0.01079	27.62	0.517	0.5	0.0	0.0	33.02	0.0	11.98	95.07	0.0	128.0
2017-05-25 01:00:00	21.23	20.41	NaN	0.01194	0.01227	NaN	0.517	1.0	0.7	0.833	67.76	0.0	11.3	97.03	0.0	128.0
2017-05-25 02:00:00	22.1	21.38	NaN	0.01234	0.01251	NaN	0.517	1.0	1.0	1.0	67.24	0.0	10.62	98.48	0.0	128.0
2017-05-25 03:00:00	22.12	21.28	NaN	0.01228	0.01253	NaN	0.517	1.0	1.0	1.0	65.46	3.33	10.38	98.93	0.0	104.0
2017-05-25 04:00:00	22.39	21.55	NaN	0.0128	0.01312	NaN	0.517	1.0	1.0	0.25	76.9	41.42	10.42	99.09	0.0	54.9
2017-05-25 05:00:00	23.41	22.33	NaN	0.01314	0.01359	NaN	0.517	1.0	1.0	0.0	30.47	122.42	11.48	99.58	0.0	1.5
2017-05-25 06:00:00	25.05	22.99	NaN	0.01214	0.01257	NaN	0.517	0.667	1.0	0.0	43.15	352.33	13.55	86.76	0.17	96.2
2017-05-25 07:00:00	24.31	22.77	NaN	0.01085	0.0117	NaN	0.517	0.0	1.0	0.5	55.58	637.42	16.2	59.42	1.55	1.0
2017-05-25 08:00:00	25.87	23.62	NaN	0.01239	0.01303	NaN	0.517	0.0	1.0	1.0	34.46	839.83	17.79	49.05	2.4	1.0
2017-05-25 09:00:00	27.87	25.21	NaN	0.01457	0.01491	NaN	0.517	0.0	1.0	1.0	57.26	971.75	19.69	41.75	2.48	1.0
2017-05-25 10:00:00	30.56	27.37	NaN	0.01359	0.01458	NaN	0.517	0.0	1.0	1.0	36.58	1050.0	21.13	38.1	2.1	11.6
2017-05-25 11:00:00	31.96	28.62	NaN	0.01535	0.0162	NaN	0.517	0.0	1.0	1.0	66.05	1076.17	22.5	35.89	2.31	128.0
2017-05-25 12:00:00	32.83	29.22	NaN	0.0148	0.01597	NaN	0.517	0.0	1.0	1.0	41.6	1075.75	23.75	32.86	2.85	128.0
2017-05-25 13:00:00	32.92	29.67	NaN	0.01606	0.01706	NaN	0.517	0.0	1.0	1.0	59.32	1038.42	24.35	30.72	2.73	33.5
2017-05-25 14:00:00	30.07	27.41	NaN	0.01361	0.01519	NaN	0.517	0.0	1.0	1.0	54.39	908.0	24.23	31.84	2.7	2.0
2017-05-25 15:00:00	26.66	24.62	NaN	0.01073	0.01212	NaN	0.517	0.0	1.0	0.75	46.35	472.0	23.42	37.1	2.37	2.0
2017-05-25 16:00:00	25.71	23.51	NaN	0.01052	0.01206	NaN	0.517	0.0	1.0	0.0	64.58	331.58	23.34	37.92	2.32	2.0
2017-05-25 17:00:00	24.34	22.51	NaN	0.00999	0.01139	NaN	0.517	0.0	1.0	0.0	42.01	246.5	23.21	37.77	2.2	2.0
2017-05-25 18:00:00	24.8	22.83	NaN	0.01001	0.01113	NaN	0.517	1.0	1.0	0.0	85.38	105.83	22.87	39.73	2.19	2.0
2017-05-25 19:00:00	22.94	21.42	NaN	0.01011	0.01087	NaN	0.517	0.5	1.0	0.0	34.24	15.58	21.0	49.71	1.6	2.0
2017-05-25 20:00:00	19.79	19.08	NaN	0.01066	0.01117	NaN	0.517	0.0	1.0	0.0	1.07	0.0	18.93	64.43	0.13	2.0
2017-05-25 21:00:00	18.69	18.07	NaN	0.01089	0.01112	NaN	0.517	0.0	0.9	0.0	1.99	0.0	17.17	71.64	0.0	2.0
2017-05-25 22:00:00	18.26	18.02	NaN	0.01113	0.01134	NaN	0.517	0.0	0.0	0.0	2.32	0.0	16.31	74.12	0.0	2.8
2017-05-25 23:00:00	18.3	18.04	NaN	0.01111	0.01126	NaN	0.517	0.0	0.0	0.0	2.65	0.0	15.44	78.03	0.0	2.5
2017-05-26 00:00:00	19.03	18.82	NaN	0.01113	0.0113	26.79	0.771	0.5	0.2	0.0	31.7	0.0	15.02	78.44	0.25	2.0
2017-05-26 01:00:00	21.19	20.29	NaN	0.01161	0.01187	26.79	0.771	1.0	0.8	0.0	66.48	0.0	14.07	81.58	0.6	2.0
2017-05-26 02:00:00	21.8	20.85	NaN	0.01215	0.01247	26.79	0.771	1.0	1.0	0.0	65.62	0.0	13.38	82.01	0.08	2.0
2017-05-26 03:00:00	21.92	20.94	NaN	0.01219	0.01259	26.79	0.771	1.0	1.0	0.0	64.91	7.0	12.75	82.27	0.0	96.2
2017-05-26 04:00:00	22.32	21.02	NaN	0.01204	0.01249	26.79	0.771	1.0	1.0	0.0	74.05	98.58	13.62	76.43	0.0	33.5
2017-05-26 05:00:00	23.78	22.0	NaN	0.01165	0.01224	26.79	0.771	0.833	1.0	0.0	49.15	273.42	15.53	68.27	0.0	4.0
2017-05-26 06:00:00	23.98	21.95	NaN	0.01077	0.0113	26.79	0.771	0.0	1.0	0.0	57.73	473.92	17.32	65.82	1.27	6.7
2017-05-26 07:00:00	25.59	23.48	NaN	0.01129	0.01225	26.79	0.771	0.0	1.0	0.75	56.08	666.92	18.63	61.77	2.6	8.0
2017-05-26 08:00:00	28.07	25.74	NaN	0.01426	0.01515	26.79	0.771	0.0	1.0	1.0	38.07	841.83	20.49	53.57	2.18	8.0
2017-05-26 09:00:00	30.62	27.6	NaN	0.0157	0.01682	26.79	0.771	0.0	1.0	1.0	59.68	975.25	22.12	46.54	2.1	8.0
2017-05-26 10:00:00	31.54	28.27	NaN	0.01394	0.01563	26.79	0.771	0.0	1.0	1.0	37.72	1056.75	23.04	37.6	2.81	5.0
2017-05-26 11:00:00	32.66	29.11	NaN	0.01375	0.01566	26.79	0.771	0.0	1.0	1.0	67.87	1092.42	24.28	29.85	3.43	4.0
2017-05-26 12:00:00	33.37	29.55	NaN	0.01481	0.01662	26.8	0.771	0.0	1.0	1.0	44.56	1055.17	25.33	27.38	3.5	4.0
2017-05-26 13:00:00	32.97	29.57	NaN	0.01469	0.01666	26.8	0.771	0.0	1.0	1.0	62.21	968.75	25.98	25.66	3.68	4.0
2017-05-26 14:00:00	32.45	29.19	NaN	0.0141	0.01588	26.77	0.771	0.0	1.0	1.0	42.08	839.67	26.65	23.38	3.14	4.0
2017-05-26 15:00:00	30.91	27.96	NaN	0.01371	0.01665	26.47	0.771	0.0	1.0	1.0	62.11	672.75	26.82	22.16	3.58	4.0
2017-05-26 16:00:00	28.92	26.42	NaN	0.01278	0.01551	25.93	0.771	0.0	1.0	1.0	49.81	481.83	26.83	22.46	3.77	4.0
2017-05-26 17:00:00	27.53	25.23	NaN	0.01114	0.0143	25.25	0.771	0.0	1.0	1.0	37.69	267.92	26.54	22.84	3.25	4.0
2017-05-26 18:00:00	26.87	24.82	NaN	0.01254	0.01389	24.8	0.771	1.0	1.0	1.0	80.55	109.0	25.68	26.18	3.0	4.0
2017-05-26 19:00:00	24.49	22.81	NaN	0.01027	0.01145	23.8	0.771	0.5	1.0	0.167	36.57	16.58	24.09	31.39	2.62	4.0
2017-05-26 20:00:00	21.23	20.19	NaN	0.00943	0.01063	22.08	0.771	0.0	1.0	0.0	1.92	0.0	22.48	37.78	2.5	4.0
2017-05-26 21:00:00	20.67	19.57	NaN	0.00889	0.00999	21.09	0.771	0.0	1.0	0.0	3.01	0.0	21.9	41.09	2.62	4.0
2017-05-26 22:00:00	20.66	19.39	NaN	0.00874	0.00982	20.58	0.771	0.0	1.0	0.0	3.45	0.0	21.63	43.16	3.2	4.0
2017-05-26 23:00:00	20.26	19.25	NaN	0.00894	0.00947	24.61	0.771	0.0	1.0	0.0	2.99	0.0	20.72	48.04	3.2	4.0
2017-05-27 00:00:00	20.13	19.2	NaN	0.00928	0.00962	27.12	1.073	0.417	1.0	0.0	30.96	0.0	19.68	53.99	2.78	4.0
2017-05-27 01:00:00	21.93	20.62	NaN	0.01053	0.01107	28.54	1.073	1.0	1.0	0.0	67.34	0.0	18.88	58.49	2.34	4.0
2017-05-27 02:00:00	22.3	20.95	NaN	0.0112	0.01168	28.56	1.073	1.0	1.0	0.0	66.79	0.0	18.34	61.9	2.0	7.0
2017-05-27 03:00:00	22.17	20.83	NaN	0.01115	0.01161	28.44	1.073	1.0	1.0	0.0	65.39	7.58	18.05	63.16	2.08	8.0
2017-05-27 04:00:00	22.78	21.11	NaN	0.01113	0.01168	28.41	1.073	1.0	1.0	0.0	73.01	101.42	18.31	61.92	2.29	8.0
2017-05-27 05:00:00	23.95	21.99	NaN	0.01036	0.01091	27.43	1.073	0.833	1.0	0.0	58.11	279.08	19.35	57.45	3.46	8.0
2017-05-27 06:00:00	24.86	22.63	NaN	0.01035	0.01121	24.73	1.073	0.0	1.0	0.0	61.62	482.5	20.88	51.18	4.04	8.0
2017-05-27 07:00:00	27.42	25.0	NaN	0.01249	0.01469	24.44	1.073	0.0	1.0	0.833	52.65	673.67	23.1	43.28	3.89	8.0
2017-05-27 08:00:00	30.25	27.22	NaN	0.01525	0.01755	24.88	1.073	0.0	1.0	1.0	37.47	851.58	24.72	36.22	4.85	8.0
2017-05-27 09:00:00	32.77	28.97	NaN	0.0158	0.01875	25.81	1.073	0.0	1.0	1.0	67.25	983.58	26.3	29.6	4.64	8.0
2017-05-27 10:00:00	34.53	30.67	NaN	0.01682	0.01953	26.84	1.073	0.0	1.0	1.0	39.07	1065.83	27.79	24.28	4.7	8.0
2017-05-27 11:00:00	35.82	31.67	NaN	0.01829	0.02125	27.55	1.073	0.0	1.0	1.0	65.58	1092.58	29.03	17.58	4.14	8.0
2017-05-27 12:00:00	37.54	32.49	NaN	0.01571	0.01981	28.16	1.073	0.0	1.0	1.0	38.6	1064.83	30.09	13.1	3.79	8.0
2017-05-27 13:00:00	36.43	32.21	NaN	0.01717	0.0206	28.48	1.073	0.0	1.0	1.0	58.79	977.08	30.71	11.22	3.71	8.0
2017-05-27 14:00:00	36.7	32.11	NaN	0.01566	0.01969	28.56	1.073	0.0	1.0	1.0	40.74	829.58	31.38	10.92	3.01	8.0
2017-05-27 15:00:00	35.31	31.42	NaN	0.01591	0.02037	28.47	1.073	0.0	1.0	1.0	59.74	658.67	31.6	10.16	3.24	8.0
2017-05-27 16:00:00	34.45	30.57	NaN	0.01304	0.0178	28.2	1.073	0.0	1.0	1.0	44.9	447.92	31.89	11.11	3.2	8.0
2017-05-27 17:00:00	33.33	29.8	NaN	0.01403	0.0183	27.69	1.073	0.667	1.0	1.0	46.6	192.92	31.41	13.75	1.98	8.0
2017-05-27 18:00:00	31.14	28.61	NaN	0.01541	0.01703	27.19	1.073	1.0	1.0	1.0	80.51	107.83	27.41	33.0	2.71	78.0
2017-05-27 19:00:00	25.93	24.13	NaN	0.01282	0.01363	25.39	1.073	0.583	1.0	0.083	34.84	10.5	21.79	62.33	2.75	128.0
2017-05-27 20:00:00	22.42	21.53	NaN	0.01235	0.01275	23.83	1.073	0.0	1.0	0.0	1.22	0.08	20.85	66.0	1.16	128.0
2017-05-27 21:00:00	21.53	20.87	NaN	0.01254	0.01285	22.88	1.073	0.0	1.0	0.0	2.5	0.0	20.28	67.57	0.0	128.0
2017-05-27 22:00:00	20.63	20.29	NaN	0.0125	0.01275	22.1	1.073	0.0	1.0	0.0	2.28	0.0	19.76	68.87	0.0	96.0
2017-05-27 23:00:00	20.24	19.97	NaN	0.01215	0.01234	26.26	1.073	0.0	1.0	0.0	2.73	0.0	18.83	75.09	0.0	43.0
2017-05-28 00:00:00	21.02	20.65	NaN	0.01208	0.01244	27.3	1.386	0.417	1.0	0.0	30.24	0.0	18.88	69.02	0.0	64.0
2017-05-28 01:00:00	23.11	22.07	NaN	0.01252	0.01295	28.14	1.386	1.0	1.0	0.0	63.7	0.0	18.23	73.57	0.07	49.0
2017-05-28 02:00:00	23.7	22.87	NaN	0.01416	0.01451	28.25	1.386	1.0	1.0	0.0	62.55	0.0	16.92	85.57	0.63	25.3
2017-05-28 03:00:00	23.59	22.8	NaN	0.01425	0.01459	28.33	1.386	1.0	1.0	0.0	62.08	1.33	16.2	92.31	0.0	28.0
2017-05-28 04:00:00	23.41	22.36	NaN	0.01368	0.01407	27.99	1.386	1.0	1.0	0.0	74.69	47.92	16.12	94.59	0.11	48.0
2017-05-28 05:00:00	24.4	22.96	NaN	0.01342	0.01385	28.78	1.386	1.0	1.0	0.0	22.72	191.33	17.23	86.81	0.27	8.0
2017-05-28 06:00:00	25.24	23.25	NaN	0.01299	0.01342	28.92	1.386	1.0	1.0	0.0	47.57	240.17	17.97	80.24	0.32	16.7
2017-05-28 07:00:00	25.51	23.52	NaN	0.01243	0.01294	27.45	1.386	0.5	1.0	0.0	49.48	324.92	18.86	75.07	1.08	32.0
2017-05-28 08:00:00	26.04	24.0	NaN	0.01259	0.01334	25.72	1.386	0.0	1.0	0.0	42.47	407.5	20.05	66.58	1.4	32.0
2017-05-28 09:00:00	30.32	27.18	NaN	0.01433	0.0162	26.14	1.386	0.0	1.0	0.833	58.21	672.67	22.01	55.69	1.62	32.0
2017-05-28 10:00:00	32.67	29.44	NaN	0.01634	0.01776	26.84	1.386	0.0	1.0	1.0	63.92	1007.42	23.14	45.84	1.72	37.3
2017-05-28 11:00:00	33.43	30.07	NaN	0.01688	0.0184	27.33	1.386	0.0	1.0	1.0	76.47	995.75	24.36	36.59	2.02	64.0
2017-05-28 12:00:00	33.96	30.18	NaN	0.01598	0.01765	27.7	1.386	0.0	1.0	1.0	61.91	966.17	25.45	32.95	1.4	76.7
2017-05-28 13:00:00	34.31	30.8	NaN	0.01643	0.01839	28.01	1.386	0.0	1.0	1.0	60.88	915.25	26.22	28.43	1.9	64.0
2017-05-28 14:00:00	32.94	29.61	NaN	0.0153	0.01821	27.82	1.386	0.0	1.0	1.0	38.76	634.5	26.62	29.31	1.59	64.0
2017-05-28 15:00:00	32.49	29.27	NaN	0.01354	0.01622	27.58	1.386	0.0	1.0	1.0	42.12	603.5	26.52	33.43	1.5	64.0
2017-05-28 16:00:00	31.36	28.22	NaN	0.01152	0.01442	26.98	1.386	0.0	1.0	1.0	61.84	401.58	26.15	35.66	1.5	64.0
2017-05-28 17:00:00	28.3	26.37	NaN	0.01486	0.0159	27.67	1.386	0.0	1.0	1.0	45.49	249.5	25.76	37.2	2.67	16.8
2017-05-28 18:00:00	27.46	25.35	NaN	0.01256	0.01419	26.31	1.386	1.0	1.0	1.0	73.98	78.08	23.48	41.99	2.62	1.0
2017-05-28 19:00:00	23.97	22.53	NaN	0.01069	0.01186	24.31	1.386	0.583	1.0	0.0	36.45	13.25	21.41	42.74	2.5	1.0
2017-05-28 20:00:00	21.18	20.13	NaN	0.00949	0.00983	22.91	1.386	0.0	1.0	0.0	1.88	0.0	20.29	50.08	2.17	1.0
2017-05-28 21:00:00	20.39	19.51	NaN	0.01011	0.01034	22.05	1.386	0.0	1.0	0.0	2.78	0.0	19.48	59.75	1.6	1.0
2017-05-28 22:00:00	19.68	18.94	NaN	0.00981	0.01008	21.4	1.386	0.0	1.0	0.0	2.68	0.0	18.73	61.74	1.38	1.0
2017-05-28 23:00:00	19.37	18.77	NaN	0.0104	0.01054	26.77	1.386	0.0	1.0	0.0	2.82	0.0	17.78	66.45	2.0	1.0
2017-05-30 00:00:00	21.56	21.42	23.97	0.0135	0.01371	29.01	1.883	0.417	1.0	0.0	26.94	0.0	19.04	89.3	0.0	36.0
2017-05-30 01:00:00	23.25	22.34	23.97	0.01338	0.01381	29.6	1.883	1.0	1.0	0.0	67.05	0.0	18.85	87.39	1.26	64.0
2017-05-30 02:00:00	24.05	23.01	23.97	0.01398	0.01446	29.58	1.883	1.0	1.0	0.0	66.42	0.0	18.57	89.11	0.01	64.0
2017-05-30 03:00:00	23.62	22.51	23.97	0.01339	0.01381	29.6	1.883	1.0	1.0	0.0	65.6	4.58	18.12	86.15	0.72	64.0
2017-05-30 04:00:00	24.22	22.95	23.97	0.01373	0.01432	29.61	1.883	1.0	1.0	0.0	78.47	48.92	18.22	85.69	0.0	64.0
2017-05-30 05:00:00	24.41	22.95	23.97	0.01344	0.01374	29.64	1.883	1.0	1.0	0.0	66.58	109.83	18.63	85.19	1.06	32.0
2017-05-30 06:00:00	25.38	23.45	24.02	0.01304	0.0136	29.26	1.883	1.0	1.0	0.0	53.23	242.75	19.43	80.37	2.46	32.0
2017-05-30 07:00:00	25.7	23.61	24.15	0.01305	0.01376	29.33	1.883	1.0	1.0	0.0	48.88	248.75	19.49	79.52	2.71	32.0
2017-05-30 08:00:00	26.96	24.61	24.87	0.01287	0.01399	27.67	1.883	0.0	1.0	0.167	57.57	495.33	20.67	68.31	3.0	32.0
2017-05-30 09:00:00	25.46	23.7	23.23	0.0128	0.01349	26.35	1.883	0.0	1.0	0.583	52.61	384.92	20.67	69.07	3.42	32.0
2017-05-30 10:00:00	25.42	23.73	24.05	0.01282	0.01345	29.03	1.883	0.0	1.0	0.25	52.43	344.17	20.8	69.74	3.37	32.0
2017-05-30 11:00:00	26.41	24.44	24.24	0.01277	0.01368	26.95	1.883	0.0	1.0	0.5	58.45	446.0	21.22	65.87	3.25	32.0
2017-05-30 12:00:00	29.27	26.3	26.58	0.01349	0.01551	26.51	1.883	0.0	1.0	1.0	44.98	657.0	21.7	63.48	3.95	64.0
2017-05-30 13:00:00	29.21	26.36	26.33	0.01321	0.0147	26.19	1.883	0.0	1.0	1.0	55.23	790.33	22.07	54.95	4.55	58.7
2017-05-30 14:00:00	27.48	24.98	24.76	0.01251	0.01378	25.54	1.883	0.0	1.0	1.0	64.05	867.0	21.2	55.55	5.54	64.0
2017-05-30 15:00:00	24.97	22.91	22.43	0.01101	0.01193	24.5	1.883	0.0	1.0	0.667	64.61	487.33	20.03	59.37	4.71	64.0
2017-05-30 16:00:00	23.9	21.69	21.79	0.00954	0.01018	26.29	1.883	0.75	1.0	0.0	48.59	222.25	19.15	55.78	4.0	64.0
2017-05-30 17:00:00	24.47	22.13	22.21	0.00979	0.01049	25.01	1.883	1.0	1.0	0.0	38.33	237.58	19.48	50.35	2.88	64.0
2017-05-30 18:00:00	23.18	21.22	21.07	0.00944	0.01012	23.66	1.883	1.0	1.0	0.0	79.86	47.08	18.67	55.36	3.1	64.0
2017-05-30 19:00:00	22.11	20.66	20.28	0.0098	0.01031	23.02	1.883	0.583	1.0	0.0	40.75	9.67	17.83	61.77	2.53	64.0
2017-05-30 20:00:00	19.64	19.05	18.4	0.00941	0.00989	21.98	1.883	0.0	1.0	0.0	1.49	0.0	17.26	61.16	2.41	64.0
2017-05-30 21:00:00	18.62	18.08	17.72	0.00943	0.00975	21.28	1.883	0.0	1.0	0.0	2.32	0.0	16.77	64.86	2.3	64.0
2017-05-30 22:00:00	18.03	17.7	17.44	0.01008	0.01029	20.52	1.883	0.0	0.3	0.0	2.32	0.0	16.19	69.37	1.91	64.0
2017-05-30 23:00:00	18.12	17.84	17.77	0.0107	0.01077	26.94	1.883	0.0	0.2	0.0	2.66	0.0	15.34	73.26	1.05	64.0
2017-05-31 08:00:00	NaN	NaN	24.55	NaN	NaN	24.21	2.036	0.0	1.0	1.0	158.86	907.83	19.71	58.64	1.9	64.0
2017-05-31 09:00:00	NaN	NaN	23.58	NaN	NaN	23.98	2.036	0.0	1.0	1.0	133.45	715.83	20.12	54.73	2.5	64.0
2017-05-31 10:00:00	NaN	NaN	23.86	NaN	NaN	24.05	2.036	0.0	1.0	1.0	106.11	440.0	20.67	50.22	2.5	64.0
2017-05-31 11:00:00	NaN	NaN	25.21	NaN	NaN	24.27	2.036	0.0	1.0	0.75	143.85	405.0	21.14	47.83	2.52	64.0
2017-05-31 12:00:00	NaN	NaN	22.45	NaN	NaN	24.58	2.036	0.083	1.0	0.583	62.13	285.0	20.83	53.02	3.01	117.3
2017-05-31 13:00:00	NaN	NaN	24.31	NaN	NaN	26.9	2.036	0.583	1.0	0.417	161.95	376.08	21.28	51.28	2.51	128.0
2017-05-31 14:00:00	NaN	NaN	22.75	NaN	NaN	25.99	2.036	0.0	1.0	0.5	81.13	317.33	21.37	48.21	2.3	128.0
2017-05-31 15:00:00	NaN	NaN	22.93	NaN	NaN	25.7	2.036	0.0	1.0	0.083	226.79	464.33	21.75	46.75	3.48	128.0
2017-05-31 16:00:00	NaN	NaN	21.99	NaN	NaN	24.5	2.036	0.0	1.0	0.5	77.7	484.5	20.97	46.74	4.06	128.0
2017-05-31 17:00:00	NaN	NaN	20.4	NaN	NaN	23.27	2.036	0.0	1.0	0.0	53.41	274.08	20.25	46.4	3.98	128.0
2017-05-31 18:00:00	NaN	NaN	20.87	NaN	NaN	22.71	2.036	1.0	1.0	0.0	91.66	123.75	18.88	50.33	3.43	22.2
2017-05-31 19:00:00	NaN	NaN	19.66	NaN	NaN	22.2	2.036	0.667	1.0	0.0	43.6	26.33	17.51	53.2	2.93	1.0
2017-05-31 20:00:00	NaN	NaN	17.63	NaN	NaN	21.3	2.036	0.0	1.0	0.0	0.95	0.0	15.78	58.05	1.26	1.0
2017-05-31 21:00:00	NaN	NaN	16.99	NaN	NaN	20.31	2.036	0.0	0.0	0.0	1.7	0.0	14.3	63.73	0.0	1.0
2017-05-31 22:00:00	NaN	NaN	16.34	NaN	NaN	19.61	2.036	0.0	0.0	0.0	1.99	0.0	13.47	65.29	0.76	1.0
2017-05-31 23:00:00	NaN	NaN	16.48	NaN	NaN	27.71	2.036	0.0	0.0	0.0	2.72	0.0	12.38	69.41	0.0	1.8
2017-06-01 00:00:00	NaN	NaN	17.35	NaN	NaN	27.98	2.137	0.333	0.0	0.75	25.3	0.0	11.42	73.51	0.0	2.0
2017-06-01 01:00:00	NaN	NaN	19.77	NaN	NaN	29.27	2.137	1.0	0.8	1.0	67.45	0.0	10.6	77.43	0.0	1.7
2017-06-01 02:00:00	NaN	NaN	20.4	NaN	NaN	29.47	2.137	1.0	1.0	1.0	65.88	0.0	9.89	80.79	0.0	1.2
2017-06-01 03:00:00	NaN	NaN	20.05	NaN	NaN	29.5	2.137	1.0	1.0	1.0	65.59	9.58	9.28	84.42	0.0	2.9
2017-06-01 04:00:00	NaN	NaN	20.4	NaN	NaN	29.4	2.137	1.0	1.0	0.083	79.73	107.67	10.42	77.83	0.0	1.1
2017-06-01 05:00:00	NaN	NaN	20.62	NaN	NaN	28.53	2.137	0.833	1.0	0.0	35.58	275.67	12.02	69.92	0.36	2.0
2017-06-01 06:00:00	25.28	21.84	21.15	0.01058	0.01116	25.26	2.137	0.0	1.0	0.0	48.02	498.0	13.91	62.21	0.73	2.0
2017-06-01 07:00:00	24.23	21.79	21.16	0.01098	0.01159	23.51	2.137	0.0	1.0	0.917	35.07	692.75	16.38	50.82	0.07	2.0
2017-06-01 08:00:00	25.74	23.01	22.76	0.01277	0.01327	23.14	2.137	0.0	1.0	1.0	41.77	870.17	18.42	41.42	0.0	23.0
2017-06-01 09:00:00	28.58	24.68	24.22	0.01318	0.01383	23.73	2.137	0.0	1.0	1.0	71.04	1001.0	20.1	31.5	0.0	60.3
2017-06-01 10:00:00	29.95	26.24	25.69	0.01351	0.01469	24.45	2.137	0.0	1.0	1.0	38.62	1063.0	20.91	30.3	1.08	8.0
2017-06-01 11:00:00	30.66	26.76	26.66	0.01338	0.01417	25.05	2.137	0.0	1.0	1.0	66.71	1098.33	21.34	25.55	1.32	54.7
2017-06-01 12:00:00	32.09	27.67	26.82	0.01424	0.01485	25.56	2.137	0.0	1.0	1.0	32.93	1071.08	22.32	23.26	1.52	32.5
2017-06-01 13:00:00	31.49	27.71	27.03	0.01286	0.01385	25.79	2.137	0.0	1.0	1.0	58.97	988.5	23.22	20.91	1.2	64.0
2017-06-01 14:00:00	31.45	27.73	26.9	0.01329	0.01434	25.99	2.137	0.0	1.0	1.0	54.37	863.33	23.78	19.74	1.27	64.0
2017-06-01 15:00:00	30.22	27.21	26.17	0.01373	0.01512	25.93	2.137	0.0	1.0	1.0	49.22	699.25	23.92	19.39	1.7	64.0
2017-06-01 16:00:00	28.83	26.39	25.36	0.01302	0.01476	25.7	2.137	0.0	1.0	1.0	57.24	515.67	24.14	19.7	1.7	64.0
2017-06-01 17:00:00	27.41	25.26	24.03	0.01111	0.01274	25.07	2.137	0.083	1.0	1.0	44.28	264.17	24.23	21.1	1.13	64.0
2017-06-01 18:00:00	25.4	23.64	23.15	0.01271	0.01334	24.41	2.137	1.0	1.0	0.583	83.81	125.67	22.94	26.27	2.0	128.0
2017-06-01 19:00:00	22.41	21.17	20.28	0.01	0.0109	23.01	2.137	0.667	1.0	0.0	43.45	18.08	20.78	31.22	2.0	64.5
2017-06-01 20:00:00	19.73	19.06	17.96	0.00855	0.0088	21.96	2.137	0.0	1.0	0.0	1.17	0.0	18.85	34.9	1.35	1.0
2017-06-01 21:00:00	18.45	17.82	17.03	0.00893	0.00906	20.76	2.137	0.0	1.0	0.0	1.98	0.0	17.29	37.92	0.04	1.6
2017-06-01 22:00:00	18.06	17.81	17.11	0.01035	0.01056	20.1	2.137	0.0	0.0	0.0	2.28	0.0	16.3	40.02	0.0	1.8
2017-06-01 23:00:00	18.27	18.04	17.43	0.01071	0.01083	26.45	2.137	0.0	0.0	0.0	2.67	0.0	15.12	50.01	0.0	1.0
2017-06-02 00:00:00	19.0	18.55	18.27	0.01093	0.01104	28.44	2.199	0.333	0.4	0.0	23.69	0.0	13.72	59.83	0.0	96.2
2017-06-02 01:00:00	21.83	20.9	20.55	0.01159	0.01192	28.52	2.199	1.0	1.0	0.0	67.48	0.0	13.91	60.72	0.0	69.4
2017-06-02 02:00:00	22.29	21.44	20.88	0.01217	0.01261	28.82	2.199	1.0	1.0	0.0	66.16	0.0	13.32	63.86	0.0	27.9
2017-06-02 03:00:00	22.18	21.24	20.64	0.01218	0.01254	29.04	2.199	1.0	1.0	0.0	66.47	6.83	12.82	65.67	0.0	76.3
2017-06-02 04:00:00	22.92	21.67	21.23	0.01252	0.0131	28.9	2.199	1.0	1.0	0.0	83.05	89.58	13.57	64.87	0.0	128.0
2017-06-02 05:00:00	24.35	22.37	22.15	0.01222	0.01339	28.2	2.199	1.0	1.0	0.0	25.42	249.0	16.71	57.45	0.0	128.0
2017-06-02 06:00:00	24.35	22.44	21.76	0.01143	0.01222	26.2	2.199	0.0	1.0	0.0	58.72	294.42	20.26	45.17	0.0	14.3
2017-06-02 07:00:00	27.57	24.93	24.48	0.01327	0.01441	25.9	2.199	0.0	1.0	0.75	39.13	607.83	22.47	38.68	0.54	4.0
2017-06-02 08:00:00	29.66	26.61	26.3	0.01552	0.01745	25.49	2.199	0.0	1.0	1.0	32.65	809.17	24.08	26.13	2.02	6.3
2017-06-02 09:00:00	31.75	27.86	27.36	0.01533	0.01789	25.8	2.199	0.0	1.0	1.0	45.35	934.75	24.9	24.89	2.4	8.0
2017-06-02 10:00:00	33.19	29.22	28.69	0.01733	0.0192	26.34	2.199	0.0	1.0	1.0	53.88	1028.33	25.91	25.41	2.28	7.5
2017-06-02 11:00:00	33.96	29.94	29.76	0.01852	0.01951	26.98	2.199	0.0	1.0	1.0	36.03	1072.67	26.88	23.64	1.37	12.5
2017-06-02 12:00:00	34.97	30.56	29.83	0.01765	0.01899	27.52	2.199	0.0	1.0	1.0	49.37	1058.58	27.38	23.42	1.63	30.0
2017-06-02 13:00:00	33.05	29.6	28.96	0.01809	0.01944	27.64	2.199	0.0	1.0	1.0	62.08	923.25	27.42	23.14	1.65	8.0
2017-06-02 14:00:00	32.34	29.26	28.64	0.01678	0.01866	27.57	2.199	0.0	1.0	1.0	52.74	779.5	26.97	24.98	1.79	64.0
2017-06-02 15:00:00	31.33	28.29	27.34	0.01423	0.01645	27.25	2.199	0.0	1.0	1.0	57.97	517.17	26.66	27.69	2.83	80.0
2017-06-02 16:00:00	28.81	26.7	26.1	0.01587	0.01721	26.65	2.199	0.0	1.0	1.0	73.06	379.5	26.06	30.82	3.5	128.0
2017-06-02 17:00:00	27.02	25.29	24.5	0.01353	0.01468	25.99	2.199	0.25	1.0	1.0	54.33	246.42	25.13	31.61	3.5	96.2
2017-06-02 18:00:00	27.23	24.92	24.87	0.01296	0.0137	25.35	2.199	1.0	1.0	1.0	86.95	110.5	23.61	36.08	3.46	1.0
2017-06-02 19:00:00	24.53	22.81	21.92	0.01045	0.01162	24.36	2.199	0.667	1.0	0.083	43.26	15.0	22.2	39.25	2.92	1.0
2017-06-02 20:00:00	21.36	20.52	19.85	0.0092	0.00956	23.05	2.199	0.0	1.0	0.0	1.26	0.0	20.9	43.37	1.88	1.0
2017-06-02 21:00:00	20.41	19.71	19.24	0.00933	0.00959	22.25	2.199	0.0	1.0	0.0	2.35	0.0	20.06	48.59	0.7	1.0
2017-06-02 22:00:00	19.88	19.24	18.83	0.00926	0.00945	21.56	2.199	0.0	1.0	0.0	2.69	0.0	19.51	52.21	0.67	1.0
2017-06-02 23:00:00	20.06	19.42	19.02	0.00971	0.00992	27.35	2.199	0.0	1.0	0.0	3.26	0.0	19.07	53.44	0.0	53.9
2017-06-06 00:00:00	19.24	18.7	18.41	0.00891	0.00914	28.09	2.279	0.25	1.0	0.0	19.87	0.0	18.06	41.35	2.79	8.0
2017-06-06 01:00:00	21.31	20.0	19.9	0.00959	0.0101	26.16	2.279	1.0	1.0	0.0	67.56	0.0	18.16	40.62	3.13	8.0
2017-06-06 02:00:00	21.5	20.2	19.98	0.01023	0.01095	25.66	2.279	1.0	1.0	0.0	66.81	0.0	18.24	40.22	3.63	8.0
2017-06-06 03:00:00	21.53	20.27	19.89	0.01011	0.01086	25.73	2.279	1.0	1.0	0.0	66.96	5.42	18.02	43.33	4.52	8.0
2017-06-06 04:00:00	21.88	20.5	20.13	0.01072	0.01146	25.89	2.279	1.0	1.0	0.0	73.92	25.08	17.84	46.45	4.6	8.0
2017-06-06 05:00:00	21.67	20.72	20.23	0.01204	0.01231	28.42	2.279	1.0	1.0	0.0	69.85	53.58	15.49	74.19	4.15	8.0
2017-06-06 06:00:00	22.44	21.37	21.03	0.01274	0.01302	28.58	2.279	1.0	1.0	0.0	25.76	114.83	14.75	86.32	4.88	8.0
2017-06-06 07:00:00	22.51	21.3	20.89	0.01267	0.01306	28.34	2.279	1.0	1.0	0.0	51.73	111.17	14.83	85.58	5.72	8.0
2017-06-06 08:00:00	22.9	21.59	21.35	0.01288	0.01322	28.5	2.279	1.0	1.0	0.0	48.86	168.67	14.93	87.01	5.19	8.0
2017-06-06 09:00:00	23.35	21.91	21.67	0.01294	0.01327	28.48	2.279	1.0	1.0	0.0	51.92	163.42	14.88	84.12	4.99	12.0
2017-06-06 10:00:00	23.13	21.52	20.86	0.0102	0.01083	26.29	2.279	0.167	1.0	0.0	52.2	452.0	16.0	61.91	5.84	32.0
2017-06-06 11:00:00	22.85	20.92	20.33	0.00985	0.01071	24.05	2.279	0.0	1.0	0.0	49.7	449.33	16.28	52.38	6.68	32.0
2017-06-06 12:00:00	22.72	20.73	20.51	0.01097	0.011	26.14	2.279	0.417	0.6	0.0	47.74	298.75	14.32	65.72	6.34	32.0
2017-06-06 13:00:00	23.13	21.31	21.0	0.01048	0.01081	26.09	2.279	0.0	0.9	0.0	48.64	411.83	14.4	67.66	6.41	32.0
2017-06-06 14:00:00	23.18	21.13	20.32	0.01037	0.0107	23.98	2.279	0.0	1.0	0.667	45.1	512.5	15.12	58.49	7.07	32.0
2017-06-06 15:00:00	21.57	20.47	20.02	0.01095	0.01104	26.97	2.279	0.25	0.5	0.0	47.1	220.75	13.26	77.06	5.42	32.0
2017-06-06 16:00:00	22.76	21.31	20.54	0.01101	0.01107	28.42	2.279	1.0	1.0	0.0	60.16	126.75	13.18	80.48	2.85	32.0
2017-06-06 17:00:00	21.18	20.01	19.58	0.01074	0.01083	27.0	2.279	1.0	0.8	0.0	84.51	67.0	12.26	78.43	4.27	53.3
2017-06-06 18:00:00	21.09	20.13	19.69	0.01097	0.01109	24.19	2.279	1.0	0.5	0.0	76.79	35.67	12.17	74.14	3.74	32.0
2017-06-06 19:00:00	21.04	20.09	19.41	0.01125	0.01142	22.61	2.279	0.75	0.8	0.0	50.18	17.67	12.46	73.33	2.23	20.0
2017-06-06 20:00:00	18.43	18.15	17.39	0.01074	0.01095	20.99	2.279	0.0	0.0	0.0	1.0	0.0	13.93	61.72	2.49	28.0
2017-06-06 21:00:00	17.29	17.14	16.52	0.01007	0.01022	21.02	2.279	0.0	0.0	0.0	1.86	0.0	13.69	61.78	3.65	32.0
2017-06-06 22:00:00	17.06	16.79	16.25	0.00981	0.00992	24.9	2.279	0.0	0.0	0.0	2.44	0.0	13.21	65.79	4.46	32.0
2017-06-06 23:00:00	17.24	16.89	16.41	0.00982	0.00993	28.76	2.279	0.0	0.0	0.0	2.69	0.0	12.86	69.61	3.96	32.0
2017-06-07 00:00:00	17.72	17.51	17.08	0.00996	0.01013	30.2	2.283	0.25	0.0	0.0	18.68	0.0	12.81	72.08	4.5	32.0
2017-06-07 01:00:00	20.27	19.5	19.19	0.01062	0.01081	29.22	2.283	1.0	0.0	0.0	67.64	0.0	12.61	75.22	4.47	32.0
2017-06-07 02:00:00	20.94	20.15	19.64	0.01132	0.01148	29.1	2.283	1.0	0.1	0.0	65.3	0.08	12.21	81.41	4.06	32.0
2017-06-07 03:00:00	20.85	20.03	19.51	0.01142	0.01156	28.84	2.283	1.0	0.0	0.0	65.34	5.0	11.7	86.93	4.8	32.0
2017-06-07 04:00:00	21.23	20.19	19.85	0.01161	0.01169	29.19	2.283	1.0	0.3	0.0	61.77	63.83	11.88	83.18	4.59	32.0
2017-06-07 05:00:00	21.98	20.32	19.99	0.0113	0.01142	29.0	2.283	1.0	0.8	0.0	43.32	165.67	12.4	79.85	4.79	32.0
2017-06-07 06:00:00	23.0	21.01	20.91	0.01155	0.01179	27.95	2.283	1.0	1.0	0.0	43.64	222.17	13.18	75.56	5.1	32.0
2017-06-07 07:00:00	23.09	21.04	20.61	0.01083	0.01141	25.06	2.283	0.25	0.8	0.0	61.51	313.5	14.23	65.64	7.18	32.0
2017-06-07 08:00:00	21.18	19.83	19.13	0.01081	0.01102	25.82	2.283	0.0	0.6	0.0	52.31	266.08	13.41	69.98	5.57	32.0
2017-06-07 09:00:00	20.94	19.89	19.47	0.01158	0.01162	28.44	2.283	0.0	0.3	0.0	70.01	248.33	12.36	83.79	5.31	56.0
2017-06-07 10:00:00	22.27	20.58	20.14	0.011	0.01127	25.71	2.283	0.0	1.0	0.333	51.93	497.67	13.52	78.9	7.02	32.0
2017-06-07 11:00:00	21.08	19.88	19.26	0.01126	0.01132	25.73	2.283	0.0	0.2	0.0	59.8	284.92	13.26	77.82	5.96	32.0
2017-06-07 12:00:00	21.78	20.33	20.2	0.01148	0.01142	28.51	2.283	0.833	0.7	0.0	39.22	261.0	13.03	79.42	5.18	32.0
2017-06-07 13:00:00	22.52	20.58	20.7	0.01121	0.01115	24.79	2.283	0.25	0.9	0.0	51.59	464.42	14.11	74.75	4.99	32.0
2017-06-07 14:00:00	21.31	20.13	19.45	0.0115	0.01177	23.14	2.283	0.0	1.0	0.0	50.21	343.33	14.69	67.69	4.52	32.0
2017-06-07 15:00:00	22.31	20.22	19.8	0.00919	0.00944	26.43	2.283	0.0	1.0	0.0	55.15	293.25	16.48	53.36	4.88	32.0
2017-06-07 16:00:00	22.23	20.62	20.06	0.00895	0.00942	24.05	2.283	0.0	1.0	0.0	54.76	354.0	16.96	49.82	5.62	32.0
2017-06-07 17:00:00	21.6	20.27	19.57	0.00882	0.00935	22.67	2.283	0.0	1.0	0.0	59.67	292.17	16.82	48.67	5.41	32.0
2017-06-07 18:00:00	22.09	20.52	20.29	0.00922	0.00947	22.02	2.283	1.0	1.0	0.0	78.22	131.75	16.44	51.6	4.38	32.0
2017-06-07 19:00:00	21.21	20.02	19.45	0.00972	0.00999	21.5	2.283	0.75	0.9	0.0	51.38	16.75	15.53	60.29	3.48	32.0
2017-06-07 20:00:00	18.92	18.65	17.67	0.01027	0.01054	20.53	2.283	0.0	0.2	0.0	1.32	0.08	15.35	61.94	3.39	32.0
2017-06-07 21:00:00	17.9	17.86	16.95	0.01012	0.01029	19.99	2.283	0.0	0.0	0.0	2.03	0.0	15.17	58.07	3.1	32.0
2017-06-07 22:00:00	17.47	17.59	16.63	0.00986	0.01005	19.63	2.283	0.0	0.0	0.0	2.45	0.0	14.72	54.07	3.33	32.0
2017-06-07 23:00:00	17.53	17.53	16.73	0.00974	0.00984	26.13	2.283	0.0	0.0	0.0	2.88	0.0	14.12	54.76	3.42	32.0
2017-06-08 00:00:00	18.17	17.97	17.5	0.01014	0.0103	27.9	2.286	0.25	0.1	0.0	18.31	0.0	13.72	58.22	2.43	32.0
2017-06-08 01:00:00	20.76	19.73	19.55	0.0099	0.01008	28.63	2.286	1.0	0.9	0.0	66.78	0.0	13.67	61.05	2.39	32.0
2017-06-08 02:00:00	21.24	20.2	19.83	0.0108	0.01099	29.05	2.286	1.0	0.8	0.0	65.49	0.0	13.33	69.42	2.4	32.0
2017-06-08 03:00:00	21.13	20.13	19.74	0.01122	0.01135	29.0	2.286	1.0	0.8	0.0	64.39	1.75	12.12	87.82	2.4	32.0
2017-06-08 04:00:00	21.39	20.36	20.07	0.01185	0.01197	28.97	2.286	1.0	1.0	0.0	69.25	18.25	12.12	92.98	1.98	26.7
2017-06-08 05:00:00	22.23	21.02	20.82	0.01244	0.01262	28.87	2.286	1.0	1.0	0.0	51.66	91.83	12.43	92.85	1.9	16.0
2017-06-08 06:00:00	22.62	21.31	21.0	0.01249	0.01283	28.44	2.286	1.0	1.0	0.0	58.36	121.17	13.32	85.25	2.07	16.0
2017-06-08 07:00:00	23.36	21.56	21.28	0.01169	0.01221	26.43	2.286	0.5	1.0	0.0	56.6	324.08	15.04	72.08	2.85	16.0
2017-06-08 08:00:00	22.96	21.29	20.96	0.0114	0.01199	24.12	2.286	0.0	1.0	0.0	41.16	355.58	16.29	64.2	2.87	16.0
2017-06-08 09:00:00	22.9	21.44	20.97	0.01216	0.01263	25.87	2.286	0.0	1.0	0.0	48.39	276.42	16.56	66.57	2.7	16.0
2017-06-08 10:00:00	24.11	22.02	22.04	0.01126	0.01167	25.41	2.286	0.0	1.0	0.25	52.54	539.0	17.96	58.58	3.0	16.0
2017-06-08 11:00:00	26.42	23.63	23.57	0.01269	0.01319	24.67	2.286	0.0	1.0	1.0	60.07	799.58	19.94	45.83	3.84	16.0
2017-06-08 12:00:00	27.57	24.45	24.39	0.01352	0.01385	24.39	2.286	0.0	1.0	1.0	47.31	839.42	20.98	40.12	4.79	16.0
2017-06-08 13:00:00	28.19	25.3	25.13	0.0136	0.01442	24.39	2.286	0.0	1.0	1.0	45.51	882.75	22.56	36.92	3.38	16.0
2017-06-08 14:00:00	28.06	25.35	25.04	0.01391	0.01449	24.41	2.286	0.0	1.0	1.0	54.91	711.08	23.42	33.95	3.22	16.0
2017-06-08 15:00:00	25.81	23.86	23.32	0.01269	0.01387	24.66	2.286	0.0	1.0	0.75	54.41	419.25	23.37	35.83	3.17	16.0
2017-06-08 16:00:00	25.97	23.7	23.3	0.01154	0.01276	25.74	2.286	0.0	1.0	0.333	40.47	346.75	23.42	38.84	3.29	16.0
2017-06-08 17:00:00	25.82	23.73	23.53	0.01147	0.01246	25.27	2.286	0.667	1.0	0.167	38.21	170.25	23.12	40.64	2.63	28.0
2017-06-08 18:00:00	26.03	23.97	23.55	0.0109	0.01148	24.44	2.286	1.0	1.0	0.0	63.93	100.58	22.71	42.34	1.77	32.0
2017-06-08 19:00:00	25.01	23.18	22.52	0.01131	0.01194	23.84	2.286	0.75	1.0	0.0	52.03	23.25	21.86	47.85	0.02	17.3
2017-06-08 20:00:00	21.43	20.5	19.55	0.01045	0.01073	22.57	2.286	0.0	1.0	0.0	0.68	0.08	20.35	57.28	0.21	8.0
2017-06-08 21:00:00	20.53	19.88	19.26	0.01019	0.01033	21.61	2.286	0.0	1.0	0.0	2.57	0.0	20.18	57.8	0.17	8.0
2017-06-08 22:00:00	19.98	19.49	18.81	0.00999	0.01044	20.97	2.286	0.0	1.0	0.0	2.43	0.0	19.82	60.06	1.04	8.0
2017-06-08 23:00:00	19.51	19.22	18.53	0.01009	0.01034	26.69	2.286	0.0	1.0	0.0	2.59	0.0	19.1	63.37	1.61	8.0
2017-06-09 07:00:00	23.89	22.7	22.44	0.01429	0.01434	29.2	2.287	1.0	0.9	0.0	85.25	55.83	15.57	92.84	1.9	10.0
2017-06-09 08:00:00	23.78	22.52	22.37	0.01406	0.01422	29.35	2.287	1.0	0.9	0.0	96.32	82.83	15.2	93.61	2.12	16.0
2017-06-09 09:00:00	24.21	23.16	22.94	0.01472	0.01508	29.49	2.287	1.0	1.0	0.0	95.49	80.92	15.19	95.74	1.79	16.0
2017-06-09 10:00:00	24.32	22.8	22.65	0.01371	0.01391	28.55	2.287	0.833	1.0	0.0	172.57	223.25	15.86	94.31	2.46	17.3
2017-06-09 11:00:00	24.27	22.35	22.64	0.01206	0.01229	26.23	2.287	0.0	1.0	0.0	239.32	475.75	17.52	78.86	3.42	32.0
2017-06-09 12:00:00	29.01	25.12	24.79	0.01246	0.01317	25.68	2.287	0.0	1.0	1.0	279.54	780.33	19.29	53.03	4.18	64.0
2017-06-09 13:00:00	27.1	24.26	24.01	0.01182	0.01238	24.81	2.287	0.0	1.0	1.0	191.32	1059.92	19.48	48.03	4.58	64.0
2017-06-09 14:00:00	27.05	24.07	23.74	0.01151	0.01196	24.4	2.287	0.0	1.0	1.0	190.42	920.08	19.42	44.7	4.8	64.0
2017-06-09 15:00:00	25.92	23.51	22.86	0.01103	0.01157	23.99	2.287	0.0	1.0	1.0	145.32	732.92	19.33	47.02	4.11	64.0
2017-06-09 16:00:00	24.0	22.28	21.54	0.01044	0.01102	23.24	2.287	0.0	1.0	0.917	90.46	545.83	19.08	45.03	4.11	64.0
2017-06-09 17:00:00	22.28	20.99	20.09	0.00934	0.01009	22.43	2.287	0.0	1.0	0.0	55.77	301.5	18.82	47.24	3.77	64.0
2017-06-09 18:00:00	22.67	21.06	20.51	0.00916	0.00942	22.11	2.287	1.0	1.0	0.0	86.96	143.92	18.23	48.04	3.19	64.0
2017-06-09 19:00:00	22.07	20.56	19.84	0.00955	0.01015	21.94	2.287	0.75	1.0	0.0	54.48	29.33	16.93	49.67	2.14	64.0
2017-06-09 20:00:00	19.16	18.7	17.7	0.00991	0.01007	21.23	2.287	0.0	0.5	0.0	0.64	0.33	15.48	59.42	0.7	64.0
2017-06-09 21:00:00	17.96	17.75	17.07	0.01015	0.01019	20.56	2.287	0.0	0.0	0.0	1.81	0.0	14.92	66.62	1.48	37.3
2017-06-09 22:00:00	17.37	17.41	16.62	0.01005	0.01019	19.7	2.287	0.0	0.0	0.0	2.13	0.0	14.66	69.24	0.27	32.0
2017-06-09 23:00:00	17.49	17.31	16.81	0.01011	0.01013	25.85	2.287	0.0	0.0	0.0	2.78	0.0	14.31	71.75	0.12	32.0
2017-06-11 00:00:00	NaN	NaN	18.73	NaN	NaN	27.37	2.288	0.167	1.0	0.0	14.4	0.0	16.64	78.48	0.0	7.0
2017-06-11 01:00:00	NaN	NaN	20.98	NaN	NaN	28.65	2.288	1.0	1.0	0.0	66.02	0.0	15.52	82.99	0.0	7.0
2017-06-11 02:00:00	NaN	NaN	21.4	NaN	NaN	29.07	2.288	1.0	1.0	0.0	64.99	0.0	15.38	82.37	0.0	3.8
2017-06-11 03:00:00	NaN	NaN	21.52	NaN	NaN	29.16	2.288	1.0	1.0	0.0	68.38	16.25	16.75	74.75	0.0	7.7
2017-06-11 04:00:00	NaN	NaN	22.42	NaN	NaN	29.17	2.288	1.0	1.0	0.0	85.46	79.58	17.77	70.21	0.0	8.0
2017-06-11 05:00:00	NaN	NaN	22.26	NaN	NaN	28.67	2.288	1.0	1.0	0.0	31.64	131.92	18.64	66.18	0.38	8.0
2017-06-11 06:00:00	NaN	NaN	23.34	NaN	NaN	26.49	2.288	0.833	1.0	0.167	44.45	277.83	20.12	59.33	1.04	8.0
2017-06-11 07:00:00	NaN	NaN	24.84	NaN	NaN	25.8	2.288	0.0	1.0	1.0	64.62	563.83	22.22	50.62	2.07	8.0
2017-06-11 08:00:00	NaN	NaN	26.06	NaN	NaN	25.29	2.288	0.0	1.0	1.0	39.66	611.67	23.21	47.18	2.2	16.0
2017-06-11 09:00:00	NaN	NaN	27.75	NaN	NaN	25.53	2.288	0.0	1.0	1.0	48.23	836.5	24.58	42.09	2.2	32.0
2017-06-11 10:00:00	NaN	NaN	29.14	NaN	NaN	26.2	2.288	0.0	1.0	1.0	45.81	1096.5	25.98	34.62	2.32	32.0
2017-06-11 11:00:00	NaN	NaN	29.08	NaN	NaN	26.6	2.288	0.0	1.0	1.0	39.04	1011.0	27.17	27.26	3.0	32.0
2017-06-11 12:00:00	NaN	NaN	29.13	NaN	NaN	26.97	2.288	0.0	1.0	1.0	43.33	917.67	27.79	24.44	3.39	18.7
2017-06-11 13:00:00	NaN	NaN	27.78	NaN	NaN	26.97	2.288	0.0	1.0	1.0	54.31	786.58	27.35	25.32	4.02	26.7
2017-06-11 14:00:00	NaN	NaN	25.57	NaN	NaN	27.28	2.288	0.0	1.0	1.0	54.45	313.5	26.71	29.76	3.6	32.0
2017-06-11 15:00:00	NaN	NaN	25.68	NaN	NaN	28.46	2.288	0.583	1.0	1.0	64.98	158.5	26.07	32.75	2.89	16.0
2017-06-11 16:00:00	NaN	NaN	27.25	NaN	NaN	28.23	2.288	1.0	1.0	1.0	21.03	227.08	25.79	36.02	2.1	29.3
2017-06-11 17:00:00	NaN	NaN	25.5	NaN	NaN	26.98	2.288	0.5	1.0	1.0	58.35	183.5	24.52	44.78	3.21	64.0
2017-06-11 18:00:00	NaN	NaN	24.42	NaN	NaN	25.95	2.288	1.0	1.0	0.917	80.87	79.58	21.23	65.88	3.73	128.0
2017-06-11 19:00:00	NaN	NaN	22.27	NaN	NaN	24.83	2.288	0.833	1.0	0.0	54.58	19.92	20.28	67.47	2.61	85.3
2017-06-11 20:00:00	NaN	NaN	19.11	NaN	NaN	22.81	2.288	0.0	1.0	0.0	0.95	0.25	19.34	48.14	2.12	45.3
2017-06-11 21:00:00	NaN	NaN	18.27	NaN	NaN	21.5	2.288	0.0	1.0	0.0	2.38	0.0	18.81	47.43	2.38	32.0
2017-06-11 22:00:00	NaN	NaN	17.7	NaN	NaN	20.9	2.288	0.0	1.0	0.0	2.57	0.0	18.03	48.63	2.99	32.0
2017-06-11 23:00:00	NaN	NaN	17.51	NaN	NaN	25.92	2.288	0.0	1.0	0.0	2.52	0.0	16.68	56.57	3.02	32.0
2017-06-12 00:00:00	NaN	NaN	17.89	NaN	NaN	27.57	2.289	0.167	0.8	0.0	14.38	0.0	15.54	65.81	2.6	32.0
2017-06-12 01:00:00	NaN	NaN	20.05	NaN	NaN	28.29	2.289	1.0	1.0	0.0	66.26	0.0	14.9	75.72	2.1	32.0
2017-06-12 02:00:00	NaN	NaN	20.22	NaN	NaN	28.31	2.289	1.0	1.0	0.0	64.39	0.0	14.54	78.94	2.1	32.0
2017-06-12 03:00:00	NaN	NaN	20.19	NaN	NaN	28.39	2.289	1.0	1.0	0.0	66.78	10.42	13.92	85.4	2.1	32.0
2017-06-12 04:00:00	NaN	NaN	20.82	NaN	NaN	28.48	2.289	1.0	1.0	0.0	73.85	98.08	14.12	86.82	1.72	32.0
2017-06-12 05:00:00	NaN	NaN	21.13	NaN	NaN	27.69	2.289	1.0	1.0	0.0	17.97	251.33	15.14	81.56	2.35	32.0
2017-06-12 06:00:00	23.14	21.17	21.35	0.01135	0.01176	28.38	2.289	1.0	1.0	0.0	41.08	173.08	15.52	77.12	3.6	32.0
2017-06-12 07:00:00	23.63	21.26	21.04	0.01023	0.01087	27.4	2.289	1.0	1.0	0.0	52.33	243.92	16.09	66.13	3.66	32.0
2017-06-12 08:00:00	22.55	20.71	20.32	0.0102	0.01077	27.44	2.289	0.583	1.0	0.0	58.13	206.33	16.15	63.82	4.17	32.0
2017-06-12 09:00:00	22.75	20.8	20.73	0.01021	0.01069	27.74	2.289	1.0	1.0	0.0	55.82	162.5	15.95	64.38	3.94	32.0
2017-06-12 10:00:00	23.46	21.25	21.15	0.00996	0.01038	27.34	2.289	0.833	1.0	0.0	53.66	275.5	16.39	61.63	3.55	32.0
2017-06-12 11:00:00	22.13	20.48	19.97	0.01017	0.01058	26.65	2.289	0.0	1.0	0.0	53.58	239.58	16.45	60.16	3.93	32.0
2017-06-12 12:00:00	22.16	20.61	19.93	0.01037	0.01079	27.26	2.289	0.0	1.0	0.0	63.25	240.25	16.46	61.28	3.6	32.0
2017-06-12 13:00:00	22.3	20.67	20.16	0.01012	0.01048	27.42	2.289	0.0	1.0	0.0	58.28	264.08	16.68	60.28	3.77	32.0
2017-06-12 14:00:00	22.8	21.03	20.68	0.00994	0.01014	26.85	2.289	0.0	1.0	0.0	58.07	313.83	17.36	57.38	4.1	32.0
2017-06-12 15:00:00	22.61	20.85	19.84	0.00927	0.00964	25.41	2.289	0.25	1.0	0.0	60.48	258.33	17.68	52.19	3.64	32.0
2017-06-12 16:00:00	23.27	21.35	21.29	0.00951	0.01009	26.65	2.289	1.0	1.0	0.0	40.41	149.92	17.24	54.33	2.89	64.0
2017-06-12 17:00:00	23.17	21.31	20.96	0.00962	0.0102	25.21	2.289	1.0	1.0	0.0	33.43	121.67	17.21	57.42	2.77	64.0
2017-06-12 18:00:00	22.6	21.02	20.52	0.00982	0.01024	23.74	2.289	1.0	1.0	0.0	82.39	62.58	16.87	59.18	2.51	64.0
2017-06-12 19:00:00	22.11	20.72	19.96	0.00991	0.01049	22.79	2.289	0.833	1.0	0.0	57.39	19.5	16.37	63.2	2.47	64.0
2017-06-12 20:00:00	19.76	19.08	18.01	0.00993	0.01017	21.41	2.289	0.0	1.0	0.0	1.32	0.17	15.95	67.01	2.46	64.0
2017-06-12 21:00:00	18.76	18.28	17.54	0.00988	0.00994	20.47	2.289	0.0	1.0	0.0	2.25	0.0	15.8	68.5	2.0	64.0
2017-06-12 22:00:00	18.42	18.14	17.4	0.01051	0.01065	19.94	2.289	0.0	0.0	0.0	2.59	0.0	15.68	70.93	2.0	64.0
2017-06-12 23:00:00	18.64	18.39	17.75	0.01095	0.01099	25.99	2.289	0.0	0.5	0.0	3.02	0.0	15.32	76.01	1.36	64.0
2017-06-13 00:00:00	19.03	18.66	18.12	0.0109	0.01091	27.35	2.289	0.167	1.0	0.0	13.47	0.0	15.08	79.69	0.58	64.0
